# Supplementary material for: Maximization of Open Hospital Capacity under Shortage of SARS-CoV-2 Vaccines—An Open Access, Stochastic Simulation Tool
Source: Vaccines (Basel). 2021 May 22;9(6):546. doi: 10.3390/vaccines9060546 (PMC8224649; doi:10.3390/vaccines9060546)
Supplement: Supplementary file 1 [file vaccines-09-00546-s001.zip]

Archive with 1 entries (1 files):
- vaccines-1201874-SI.pdf
